# Supplementary material for: Revision of the Neotropical water scavenger beetle genus Tobochares Short & García, 2007 (Coleoptera, Hydrophilidae, Acidocerinae)
Source: Zookeys. 2017 Apr 21;(669):113–46. doi: 10.3897/zookeys.669.11773 (PMC5523376; doi:10.3897/zookeys.669.11773)
Supplement: XML Treatment for Tobochares canthus [file zookeys.669.11773-treatment3.xml]

<!DOCTYPE tp:taxon-treatment
  PUBLIC "-//TaxonX//DTD Taxonomic Treatment Publishing DTD v0 20100105//EN" "tax-treatment-NSO.dtd">
<tp:taxon-treatment xmlns:tp="http://www.plazi.org/taxpub"><tp:treatment-meta><kwd-group><label>Taxon classification</label><kwd><named-content xmlns:xlink="http://www.w3.org/1999/xlink" content-type="kingdom">Animalia</named-content></kwd><kwd><named-content xmlns:xlink="http://www.w3.org/1999/xlink" content-type="order">ORDO</named-content></kwd><kwd><named-content xmlns:xlink="http://www.w3.org/1999/xlink" content-type="family">FAMILIA</named-content></kwd></kwd-group><mixed-citation publication-type="journal"><person-group><name><surname>Kohlenberg</surname><given-names>Alex T.</given-names></name><name><surname>Short</surname><given-names>Andrew Edward Z.</given-names></name></person-group><article-title>Revision of the Neotropical water scavenger beetle genus <italic><tp:taxon-name><tp:taxon-name-part taxon-name-part-type="genus" reg="Tobochares">Tobochares</tp:taxon-name-part></tp:taxon-name></italic> Short &amp; García, 2007 (<tp:taxon-name><tp:taxon-name-part taxon-name-part-type="order">Coleoptera</tp:taxon-name-part></tp:taxon-name>, <tp:taxon-name><tp:taxon-name-part taxon-name-part-type="family">Hydrophilidae</tp:taxon-name-part></tp:taxon-name>, <tp:taxon-name><tp:taxon-name-part taxon-name-part-type="subfamily">Acidocerinae</tp:taxon-name-part></tp:taxon-name>)</article-title><source>Zookeys</source><day>21</day><month>4</month><year>2017</year><volume>2017</volume><issue>669</issue><fpage>113</fpage><lpage>146</lpage><pub-id pub-id-type="doi">10.3897/zookeys.669.11773</pub-id></mixed-citation></tp:treatment-meta><tp:nomenclature><tp:taxon-name>
              <tp:taxon-name-part taxon-name-part-type="genus" reg="Tobochares">Tobochares</tp:taxon-name-part>
              <tp:taxon-name-part taxon-name-part-type="species" reg="canthus">canthus</tp:taxon-name-part>
              <object-id xmlns:xlink="http://www.w3.org/1999/xlink" content-type="zoobank" xlink:type="simple">http://zoobank.org/A2946B0F-ED87-4890-848E-7D2DF2CF41EA</object-id>
            </tp:taxon-name><tp:taxon-status xmlns:xlink="http://www.w3.org/1999/xlink" xlink:type="simple">sp. n.</tp:taxon-status><xref ref-type="fig" rid="F3">Figs 3D</xref><xref ref-type="fig" rid="F6">, 6C–D</xref><xref ref-type="fig" rid="F7">, 7D</xref><xref ref-type="fig" rid="F9">, 9A</xref><xref ref-type="fig" rid="F10">, 10A</xref><xref ref-type="fig" rid="F12">, 12D</xref><xref ref-type="fig" rid="F13">, 13B</xref><xref ref-type="fig" rid="F14">, 14H</xref><xref ref-type="fig" rid="F15">, 15</xref><xref ref-type="fig" rid="F18">, 18A–B</xref><!--PageBreak--></tp:nomenclature><tp:treatment-sec sec-type="type material" id="SECID0ER2AG"><title>Type material.</title><p>
              <bold>Holotype (male)</bold>: “VENEZULEA: Amazonas State/ <named-content xmlns:xlink="http://www.w3.org/1999/xlink" content-type="dwc:verbatimCoordinates" xlink:type="simple"><named-content content-type="geo-json" specific-use="{&#34;type&#34;:&#34;Point&#34;,&#34;coordinates&#34;:[-67.615367,5.386783]}" id="NCID0E32AG" xlink:type="simple">5°23.207'N, 67°36.922'W</named-content></named-content>, 125m/ Tobogan de la Selva; 8.viii.2008/ leg. A. Short, M. García, L. Joly/ AS-08-080b; old “tobogancito”/ on seepage area w/ detritus”, “[barcode]/ SEMC0877726/ KUNHM-ENT” (<named-content xmlns:xlink="http://www.w3.org/1999/xlink" content-type="dwc:institutional_code" xlink:type="simple">MIZA</named-content>). <bold>Paratypes (28): VENEZUELA: Amazonas</bold>: same data as type (28 exs., <named-content xmlns:xlink="http://www.w3.org/1999/xlink" content-type="dwc:institutional_code" xlink:type="simple">SEMC</named-content>, <named-content xmlns:xlink="http://www.w3.org/1999/xlink" content-type="dwc:institutional_code" xlink:type="simple">MALUZ</named-content>, <named-content xmlns:xlink="http://www.w3.org/1999/xlink" content-type="dwc:institutional_code" xlink:type="simple">MIZA</named-content>; includes 1 male mounted on SEM stub).</p><fig id="F6" position="float" orientation="portrait"><label>Figure 6.</label><caption><p>Front and lateral view of heads of <italic><tp:taxon-name><tp:taxon-name-part taxon-name-part-type="genus" reg="Tobochares">Tobochares</tp:taxon-name-part></tp:taxon-name></italic> spp. <bold>A–B</bold> <italic><tp:taxon-name><tp:taxon-name-part taxon-name-part-type="genus" reg="Tobochares">T.</tp:taxon-name-part> <tp:taxon-name-part taxon-name-part-type="species" reg="pallidus">pallidus</tp:taxon-name-part></tp:taxon-name></italic> sp. n. <bold>C–D</bold> <italic><tp:taxon-name><tp:taxon-name-part taxon-name-part-type="genus" reg="Tobochares">T.</tp:taxon-name-part> <tp:taxon-name-part taxon-name-part-type="species" reg="canthus">canthus</tp:taxon-name-part></tp:taxon-name></italic> sp. n. <bold>E–F</bold> <italic><tp:taxon-name><tp:taxon-name-part taxon-name-part-type="genus" reg="Tobochares">T.</tp:taxon-name-part> <tp:taxon-name-part taxon-name-part-type="species" reg="emarginatus">emarginatus</tp:taxon-name-part></tp:taxon-name></italic> sp. n.</p></caption><graphic xmlns:xlink="http://www.w3.org/1999/xlink" xlink:href="zookeys-669-113-g006.jpg" position="float" orientation="portrait" xlink:type="simple" id="oo_132783.jpg"/></fig></tp:treatment-sec><tp:treatment-sec sec-type="Differential diagnosis" id="SECID0ES5AG"><title>Differential diagnosis.</title><p>The lack of impressed striae on the elytra (Fig. <xref ref-type="fig" rid="F3">3D</xref>), strongly emarginated eye (Figs <xref ref-type="fig" rid="F6">6C-D</xref>), lack of spicules on the surface of the abdominal ventrites, and extremely broad glabrous patch on the metaventrite (Fig. <xref ref-type="fig" rid="F10">10A</xref>) all serve to easily separate this species from other <italic><tp:taxon-name><tp:taxon-name-part taxon-name-part-type="genus" reg="Tobochares">Tobochares</tp:taxon-name-part></tp:taxon-name></italic> with the exception of <italic><tp:taxon-name><tp:taxon-name-part taxon-name-part-type="genus" reg="Tobochares">T.</tp:taxon-name-part> <tp:taxon-name-part taxon-name-part-type="species" reg="emarginatus">emarginatus</tp:taxon-name-part></tp:taxon-name></italic>. It may be separated from <italic><tp:taxon-name><tp:taxon-name-part taxon-name-part-type="genus" reg="Tobochares">T.</tp:taxon-name-part> <tp:taxon-name-part taxon-name-part-type="species" reg="emarginatus">emarginatus</tp:taxon-name-part></tp:taxon-name></italic> by the paler dorsal coloration and the shape of the aedeagus (Fig. <xref ref-type="fig" rid="F14">14H</xref>).</p></tp:treatment-sec><tp:treatment-sec sec-type="description" id="SECID0EFABG"><title>Description.</title><p>
              <bold><italic>Size and form</italic></bold>: Body length 1.7–2.0 mm. Body elongate oval, moderately dorsoventrally compressed. <bold><italic>Color and punctation</italic>.</bold> Dorsum of head dark brown, frons darker (nearly black) laterally and around eyes, anterolateral margins <!--PageBreak-->of clypeus with paler preocular patches (Fig. <xref ref-type="fig" rid="F6">6C–D</xref>); maxillary palps distinctly pale (Fig. <xref ref-type="fig" rid="F7">7D</xref>). Pronotum dark brown with the lateral margins paler; elytra dark brown, slightly paler at lateral margins and posteriorly. Meso- and metathoracic ventrites and abdominal ventrites very dark brown, with prosternum slightly paler; legs, labial palps, and antennae distinctly paler. Ground punctation on head, pronotum and elytra moderately fine. <bold><italic>Head</italic>.</bold> Eyes measuring ~90µm anteroposteriorly, continuous with outline of head, emarginate at lateral margin, narrowing to about a fourth of the width (Fig. <xref ref-type="fig" rid="F6">6C–D</xref>). <bold><italic>Thorax</italic>.</bold> Elytra with punctures loosely organized into rows. Metafemora mostly glabrous on ventral face (Fig. <xref ref-type="fig" rid="F12">12D</xref>). Elevation of mesoventrite forming a low transverse carina, not quite elevated to the same plane as the ventral surface of the mesocoxae (Fig. <xref ref-type="fig" rid="F9">9A</xref>). Metaventrite with distinct median ovoid glabrous area that is more than half of the total metaventrite length, and nearly as wide as it is long (Fig. <xref ref-type="fig" rid="F10">10A</xref>). <bold><italic>Abdomen</italic>.</bold> Abdominal ventrites uniformly and densely pubescent (Fig. <xref ref-type="fig" rid="F13">13B</xref>). Aedeagus (Fig. <xref ref-type="fig" rid="F14">14H</xref>) with parameres narrow, slightly less than half as wide as the median lobe; generally straight and parallel sided along entire length; apex of parameres not expanded, slightly tapered to a blunt tip on the medial corner; apex of median lobe distinctly surpassing the apex of the parameres; gonopore situated just below the apex of the median lobe.</p><fig id="F7" position="float" orientation="portrait"><label>Figure 7.</label><caption><p>Ventral view of heads of <italic><tp:taxon-name><tp:taxon-name-part taxon-name-part-type="genus" reg="Tobochares">Tobochares</tp:taxon-name-part></tp:taxon-name></italic> spp. <bold>A</bold> <italic><tp:taxon-name><tp:taxon-name-part taxon-name-part-type="genus" reg="Tobochares">T.</tp:taxon-name-part> <tp:taxon-name-part taxon-name-part-type="species" reg="sipaliwini">sipaliwini</tp:taxon-name-part></tp:taxon-name></italic> <bold>B</bold> <italic><tp:taxon-name><tp:taxon-name-part taxon-name-part-type="genus" reg="Tobochares">T.</tp:taxon-name-part> <tp:taxon-name-part taxon-name-part-type="species" reg="kasikasima">kasikasima</tp:taxon-name-part></tp:taxon-name></italic> <bold>C</bold> <italic><tp:taxon-name><tp:taxon-name-part taxon-name-part-type="genus" reg="Tobochares">T.</tp:taxon-name-part> <tp:taxon-name-part taxon-name-part-type="species" reg="pallidus">pallidus</tp:taxon-name-part></tp:taxon-name></italic> sp. n. <bold>D</bold> <italic><tp:taxon-name><tp:taxon-name-part taxon-name-part-type="genus" reg="Tobochares">T.</tp:taxon-name-part> <tp:taxon-name-part taxon-name-part-type="species" reg="canthus">canthus</tp:taxon-name-part></tp:taxon-name></italic> sp. n.</p></caption><graphic xmlns:xlink="http://www.w3.org/1999/xlink" xlink:href="zookeys-669-113-g007.jpg" position="float" orientation="portrait" xlink:type="simple" id="oo_132784.jpg"/></fig></tp:treatment-sec><tp:treatment-sec sec-type="etymology" id="SECID0EKEBG"><title>Etymology.</title><p>Named after the condition of the eyes, in which a lateral <tp:taxon-name><tp:taxon-name-part taxon-name-part-type="species" reg="canthus">canthus</tp:taxon-name-part></tp:taxon-name> of the frons partially divides them into lower and upper surfaces.</p></tp:treatment-sec><tp:treatment-sec sec-type="distribution" id="SECID0EZEBG"><title>Distribution.</title><p>Known only from the type locality in Venezuela (Fig. <xref ref-type="fig" rid="F15">15</xref>).</p></tp:treatment-sec><tp:treatment-sec sec-type="biology" id="SECID0EDFBG"><title>Biology.</title><p>This species was collected on a rock seepage along the margin of the Rio Coromoto (Fig. <xref ref-type="fig" rid="F18">18A–B</xref>). The seepage drains water from the surrounding area and is not fed directly by the creek itself. The rock surface had scattered leaves and detritus, as well as algae in some patches.</p></tp:treatment-sec><tp:treatment-sec><!--Section generated to contain objects referenced in tp:taxon-treatment.--><fig id="F3" position="float" orientation="portrait"><label>Figure 3.</label><caption><p>Dorsal and lateral habitus of <italic><tp:taxon-name><tp:taxon-name-part taxon-name-part-type="genus" reg="Tobochares">Tobochares</tp:taxon-name-part></tp:taxon-name></italic> spp. <bold>A</bold> <italic><tp:taxon-name><tp:taxon-name-part taxon-name-part-type="genus" reg="Tobochares">T.</tp:taxon-name-part> <tp:taxon-name-part taxon-name-part-type="species" reg="canaliculatus">canaliculatus</tp:taxon-name-part></tp:taxon-name></italic> sp. n. <bold>B</bold> <italic><tp:taxon-name><tp:taxon-name-part taxon-name-part-type="genus" reg="Tobochares">T.</tp:taxon-name-part> <tp:taxon-name-part taxon-name-part-type="species" reg="pallidus">pallidus</tp:taxon-name-part></tp:taxon-name></italic> sp. n. <bold>C</bold> <italic><tp:taxon-name><tp:taxon-name-part taxon-name-part-type="genus" reg="Tobochares">T.</tp:taxon-name-part> <tp:taxon-name-part taxon-name-part-type="species" reg="kasikasima">kasikasima</tp:taxon-name-part></tp:taxon-name></italic> <bold>D</bold> <italic><tp:taxon-name><tp:taxon-name-part taxon-name-part-type="genus" reg="Tobochares">T.</tp:taxon-name-part> <tp:taxon-name-part taxon-name-part-type="species" reg="canthus">canthus</tp:taxon-name-part></tp:taxon-name></italic> sp. n.</p></caption><graphic xmlns:xlink="http://www.w3.org/1999/xlink" xlink:href="zookeys-669-113-g003.jpg" position="float" orientation="portrait" xlink:type="simple" id="oo_132777.jpg"/></fig><fig id="F9" position="float" orientation="portrait"><label>Figure 9.</label><caption><p>Mesoventrite of <italic><tp:taxon-name><tp:taxon-name-part taxon-name-part-type="genus" reg="Tobochares">Tobochares</tp:taxon-name-part></tp:taxon-name></italic> spp. <bold>A</bold> <italic><tp:taxon-name><tp:taxon-name-part taxon-name-part-type="genus" reg="Tobochares">T.</tp:taxon-name-part> <tp:taxon-name-part taxon-name-part-type="species" reg="canthus">canthus</tp:taxon-name-part></tp:taxon-name></italic> sp. n. <bold>B</bold> <italic><tp:taxon-name><tp:taxon-name-part taxon-name-part-type="genus" reg="Tobochares">T.</tp:taxon-name-part> <tp:taxon-name-part taxon-name-part-type="species" reg="canaliculatus">canaliculatus</tp:taxon-name-part></tp:taxon-name></italic> sp. n. <bold>C</bold> <italic><tp:taxon-name><tp:taxon-name-part taxon-name-part-type="genus" reg="Tobochares">T.</tp:taxon-name-part> <tp:taxon-name-part taxon-name-part-type="species" reg="pallidus">pallidus</tp:taxon-name-part></tp:taxon-name></italic> sp. n. <bold>D</bold> <italic><tp:taxon-name><tp:taxon-name-part taxon-name-part-type="genus" reg="Tobochares">T.</tp:taxon-name-part> <tp:taxon-name-part taxon-name-part-type="species" reg="kasikasima">kasikasima</tp:taxon-name-part></tp:taxon-name></italic> <bold>E</bold> <italic><tp:taxon-name><tp:taxon-name-part taxon-name-part-type="genus" reg="Tobochares">T.</tp:taxon-name-part> <tp:taxon-name-part taxon-name-part-type="species" reg="sipaliwini">sipaliwini</tp:taxon-name-part></tp:taxon-name></italic> <bold>F</bold> <italic><tp:taxon-name><tp:taxon-name-part taxon-name-part-type="genus" reg="Tobochares">T.</tp:taxon-name-part> <tp:taxon-name-part taxon-name-part-type="species" reg="striatus">striatus</tp:taxon-name-part></tp:taxon-name></italic>.</p></caption><graphic xmlns:xlink="http://www.w3.org/1999/xlink" xlink:href="zookeys-669-113-g009.jpg" position="float" orientation="portrait" xlink:type="simple" id="oo_132808.jpg"/></fig><fig id="F10" position="float" orientation="portrait"><label>Figure 10.</label><caption><p>Metaventrite of <italic><tp:taxon-name><tp:taxon-name-part taxon-name-part-type="genus" reg="Tobochares">Tobochares</tp:taxon-name-part></tp:taxon-name></italic> spp. <bold>A</bold> <italic><tp:taxon-name><tp:taxon-name-part taxon-name-part-type="genus" reg="Tobochares">T.</tp:taxon-name-part> <tp:taxon-name-part taxon-name-part-type="species" reg="canthus">canthus</tp:taxon-name-part></tp:taxon-name></italic> sp. n. <bold>B</bold> <italic><tp:taxon-name><tp:taxon-name-part taxon-name-part-type="genus" reg="Tobochares">T.</tp:taxon-name-part> <tp:taxon-name-part taxon-name-part-type="species" reg="canaliculatus">canaliculatus</tp:taxon-name-part></tp:taxon-name></italic> sp. n. <bold>C</bold> <italic><tp:taxon-name><tp:taxon-name-part taxon-name-part-type="genus" reg="Tobochares">T.</tp:taxon-name-part> <tp:taxon-name-part taxon-name-part-type="species" reg="pallidus">pallidus</tp:taxon-name-part></tp:taxon-name></italic> sp. n. <bold>D</bold> <italic><tp:taxon-name><tp:taxon-name-part taxon-name-part-type="genus" reg="Tobochares">T.</tp:taxon-name-part> <tp:taxon-name-part taxon-name-part-type="species" reg="kasikasima">kasikasima</tp:taxon-name-part></tp:taxon-name></italic> <bold>E</bold> <italic><tp:taxon-name><tp:taxon-name-part taxon-name-part-type="genus" reg="Tobochares">T.</tp:taxon-name-part> <tp:taxon-name-part taxon-name-part-type="species" reg="sipaliwini">sipaliwini</tp:taxon-name-part></tp:taxon-name></italic> <bold>F</bold> <italic><tp:taxon-name><tp:taxon-name-part taxon-name-part-type="genus" reg="Tobochares">T.</tp:taxon-name-part> <tp:taxon-name-part taxon-name-part-type="species" reg="striatus">striatus</tp:taxon-name-part></tp:taxon-name></italic>.</p></caption><graphic xmlns:xlink="http://www.w3.org/1999/xlink" xlink:href="zookeys-669-113-g010.jpg" position="float" orientation="portrait" xlink:type="simple" id="oo_132799.jpg"/></fig><fig id="F12" position="float" orientation="portrait"><label>Figure 12.</label><caption><p>Metafemora (ventral view) of <italic><tp:taxon-name><tp:taxon-name-part taxon-name-part-type="genus" reg="Tobochares">Tobochares</tp:taxon-name-part></tp:taxon-name></italic> spp. <bold>A</bold> <italic><tp:taxon-name><tp:taxon-name-part taxon-name-part-type="genus" reg="Tobochares">T.</tp:taxon-name-part> <tp:taxon-name-part taxon-name-part-type="species" reg="kasikasima">kasikasima</tp:taxon-name-part></tp:taxon-name></italic> <bold>B</bold> <italic><tp:taxon-name><tp:taxon-name-part taxon-name-part-type="genus" reg="Tobochares">T.</tp:taxon-name-part> <tp:taxon-name-part taxon-name-part-type="species" reg="sipaliwini">sipaliwini</tp:taxon-name-part></tp:taxon-name></italic> <bold>C</bold> <italic><tp:taxon-name><tp:taxon-name-part taxon-name-part-type="genus" reg="Tobochares">T.</tp:taxon-name-part> <tp:taxon-name-part taxon-name-part-type="species" reg="pallidus">pallidus</tp:taxon-name-part></tp:taxon-name></italic> sp. n. <bold>D</bold> <italic><tp:taxon-name><tp:taxon-name-part taxon-name-part-type="genus" reg="Tobochares">T.</tp:taxon-name-part> <tp:taxon-name-part taxon-name-part-type="species" reg="canthus">canthus</tp:taxon-name-part></tp:taxon-name></italic> sp. n. <bold>E</bold> <italic><tp:taxon-name><tp:taxon-name-part taxon-name-part-type="genus" reg="Tobochares">T.</tp:taxon-name-part> <tp:taxon-name-part taxon-name-part-type="species" reg="canaliculatus">canaliculatus</tp:taxon-name-part></tp:taxon-name></italic> sp. n. <bold>F</bold> <italic><tp:taxon-name><tp:taxon-name-part taxon-name-part-type="genus" reg="Tobochares">T.</tp:taxon-name-part> <tp:taxon-name-part taxon-name-part-type="species" reg="striatus">striatus</tp:taxon-name-part></tp:taxon-name></italic>. Scale bars = 0.1 mm.</p></caption><graphic xmlns:xlink="http://www.w3.org/1999/xlink" xlink:href="zookeys-669-113-g012.jpg" position="float" orientation="portrait" xlink:type="simple" id="oo_132801.jpg"/></fig><fig id="F13" position="float" orientation="portrait"><label>Figure 13.</label><caption><p>Abdominal ventrites of <italic><tp:taxon-name><tp:taxon-name-part taxon-name-part-type="genus" reg="Tobochares">Tobochares</tp:taxon-name-part></tp:taxon-name></italic> spp. <bold>A</bold> <italic><tp:taxon-name><tp:taxon-name-part taxon-name-part-type="genus" reg="Tobochares">T.</tp:taxon-name-part> <tp:taxon-name-part taxon-name-part-type="species" reg="kasikasima">kasikasima</tp:taxon-name-part></tp:taxon-name></italic> <bold>B</bold> <italic><tp:taxon-name><tp:taxon-name-part taxon-name-part-type="genus" reg="Tobochares">T.</tp:taxon-name-part> <tp:taxon-name-part taxon-name-part-type="species" reg="canthus">canthus</tp:taxon-name-part></tp:taxon-name></italic> sp. n.</p></caption><graphic xmlns:xlink="http://www.w3.org/1999/xlink" xlink:href="zookeys-669-113-g013.jpg" position="float" orientation="portrait" xlink:type="simple" id="oo_132802.jpg"/></fig><fig id="F14" position="float" orientation="portrait"><label>Figure 14.</label><caption><p>Aedeagi (ventral view) of <italic><tp:taxon-name><tp:taxon-name-part taxon-name-part-type="genus" reg="Tobochares">Tobochares</tp:taxon-name-part></tp:taxon-name></italic> spp. <bold>A</bold> <italic><tp:taxon-name><tp:taxon-name-part taxon-name-part-type="genus" reg="Tobochares">T.</tp:taxon-name-part> <tp:taxon-name-part taxon-name-part-type="species" reg="kusad">kusad</tp:taxon-name-part></tp:taxon-name></italic> sp. n. <bold>B</bold> <italic><tp:taxon-name><tp:taxon-name-part taxon-name-part-type="genus" reg="Tobochares">T.</tp:taxon-name-part> <tp:taxon-name-part taxon-name-part-type="species" reg="sulcatus">sulcatus</tp:taxon-name-part></tp:taxon-name></italic> <bold>C</bold> <italic><tp:taxon-name><tp:taxon-name-part taxon-name-part-type="genus" reg="Tobochares">T.</tp:taxon-name-part> <tp:taxon-name-part taxon-name-part-type="species" reg="sipaliwini">sipaliwini</tp:taxon-name-part></tp:taxon-name></italic> <bold>D</bold> <italic><tp:taxon-name><tp:taxon-name-part taxon-name-part-type="genus" reg="Tobochares">T.</tp:taxon-name-part> <tp:taxon-name-part taxon-name-part-type="species" reg="striatus">striatus</tp:taxon-name-part></tp:taxon-name></italic> <bold>E</bold> <italic><tp:taxon-name><tp:taxon-name-part taxon-name-part-type="genus" reg="Tobochares">T.</tp:taxon-name-part> <tp:taxon-name-part taxon-name-part-type="species" reg="kasikasima">kasikasima</tp:taxon-name-part></tp:taxon-name></italic> <bold>F</bold> <italic><tp:taxon-name><tp:taxon-name-part taxon-name-part-type="genus" reg="Tobochares">T.</tp:taxon-name-part> <tp:taxon-name-part taxon-name-part-type="species" reg="pallidus">pallidus</tp:taxon-name-part></tp:taxon-name></italic> sp. n. <bold>G</bold> <italic><tp:taxon-name><tp:taxon-name-part taxon-name-part-type="genus" reg="Tobochares">T.</tp:taxon-name-part> <tp:taxon-name-part taxon-name-part-type="species" reg="canaliculatus">canaliculatus</tp:taxon-name-part></tp:taxon-name></italic> sp. n. <bold>H</bold> <italic><tp:taxon-name><tp:taxon-name-part taxon-name-part-type="genus" reg="Tobochares">T.</tp:taxon-name-part> <tp:taxon-name-part taxon-name-part-type="species" reg="canthus">canthus</tp:taxon-name-part></tp:taxon-name></italic> sp. n. <bold>I</bold> <italic><tp:taxon-name><tp:taxon-name-part taxon-name-part-type="genus" reg="Tobochares">T.</tp:taxon-name-part> <tp:taxon-name-part taxon-name-part-type="species" reg="emarginatus">emarginatus</tp:taxon-name-part></tp:taxon-name></italic> sp. n.</p></caption><graphic xmlns:xlink="http://www.w3.org/1999/xlink" xlink:href="zookeys-669-113-g014.jpg" position="float" orientation="portrait" xlink:type="simple" id="oo_132803.jpg"/></fig><fig id="F15" position="float" orientation="portrait"><label>Figure 15.</label><caption><p>Distribution of <italic><tp:taxon-name><tp:taxon-name-part taxon-name-part-type="genus" reg="Tobochares">Tobochares</tp:taxon-name-part></tp:taxon-name></italic> spp.</p></caption><graphic xmlns:xlink="http://www.w3.org/1999/xlink" xlink:href="zookeys-669-113-g015.jpg" position="float" orientation="portrait" xlink:type="simple" id="oo_132804.jpg"/></fig><fig id="F18" position="float" orientation="portrait"><label>Figure 18.</label><caption><p>Habitat of <italic><tp:taxon-name><tp:taxon-name-part taxon-name-part-type="genus" reg="Tobochares">Tobochares</tp:taxon-name-part></tp:taxon-name></italic> spp. in Venezuela. <bold>A–B</bold> Tobogan de la Selva, upstream, collecting event AS-08-080b, type locality for <italic><tp:taxon-name><tp:taxon-name-part taxon-name-part-type="genus" reg="Tobochares">T.</tp:taxon-name-part> <tp:taxon-name-part taxon-name-part-type="species" reg="canaliculatus">canaliculatus</tp:taxon-name-part></tp:taxon-name></italic> sp. n., <italic><tp:taxon-name><tp:taxon-name-part taxon-name-part-type="genus" reg="Tobochares">T.</tp:taxon-name-part> <tp:taxon-name-part taxon-name-part-type="species" reg="sulcatus">sulcatus</tp:taxon-name-part></tp:taxon-name></italic>, <italic><tp:taxon-name><tp:taxon-name-part taxon-name-part-type="genus" reg="Tobochares">T.</tp:taxon-name-part> <tp:taxon-name-part taxon-name-part-type="species" reg="canthus">canthus</tp:taxon-name-part></tp:taxon-name></italic> sp. n., and <italic><tp:taxon-name><tp:taxon-name-part taxon-name-part-type="genus" reg="Tobochares">T.</tp:taxon-name-part> <tp:taxon-name-part taxon-name-part-type="species" reg="pallidus">pallidus</tp:taxon-name-part></tp:taxon-name></italic> sp. n. <bold>C</bold> Tobogan de la Selva, collecting event VZ09-0114-01D <bold>D</bold> Outcrop near Pijiguaos, collecting event VZ10-0708-01B, habitat of <italic><tp:taxon-name><tp:taxon-name-part taxon-name-part-type="genus" reg="Tobochares">T.</tp:taxon-name-part> <tp:taxon-name-part taxon-name-part-type="species" reg="pallidus">pallidus</tp:taxon-name-part></tp:taxon-name></italic> sp. n. <bold>E–F</bold> Rock outcrop near Pijiguaos, collecting event VZ10-0709-01B, habitat of <italic><tp:taxon-name><tp:taxon-name-part taxon-name-part-type="genus" reg="Tobochares">T.</tp:taxon-name-part> <tp:taxon-name-part taxon-name-part-type="species" reg="pallidus">pallidus</tp:taxon-name-part></tp:taxon-name></italic> sp. n. Red arrows point to example microhabitats where specimens were collected.</p></caption><graphic xmlns:xlink="http://www.w3.org/1999/xlink" xlink:href="zookeys-669-113-g018.jpg" position="float" orientation="portrait" xlink:type="simple" id="oo_132807.jpg"/></fig></tp:treatment-sec></tp:taxon-treatment>
