# Supplementary material for: Revision of the Neotropical water scavenger beetle genus Tobochares Short & García, 2007 (Coleoptera, Hydrophilidae, Acidocerinae)
Source: Zookeys. 2017 Apr 21;(669):113–46. doi: 10.3897/zookeys.669.11773 (PMC5523376; doi:10.3897/zookeys.669.11773)
Supplement: XML Treatment for Tobochares sulcatus [file zookeys.669.11773-treatment10.xml]

<!DOCTYPE tp:taxon-treatment
  PUBLIC "-//TaxonX//DTD Taxonomic Treatment Publishing DTD v0 20100105//EN" "tax-treatment-NSO.dtd">
<tp:taxon-treatment xmlns:tp="http://www.plazi.org/taxpub"><tp:treatment-meta><kwd-group><label>Taxon classification</label><kwd><named-content xmlns:xlink="http://www.w3.org/1999/xlink" content-type="kingdom">Animalia</named-content></kwd><kwd><named-content xmlns:xlink="http://www.w3.org/1999/xlink" content-type="order">ORDO</named-content></kwd><kwd><named-content xmlns:xlink="http://www.w3.org/1999/xlink" content-type="family">FAMILIA</named-content></kwd></kwd-group><mixed-citation publication-type="journal"><person-group><name><surname>Kohlenberg</surname><given-names>Alex T.</given-names></name><name><surname>Short</surname><given-names>Andrew Edward Z.</given-names></name></person-group><article-title>Revision of the Neotropical water scavenger beetle genus <italic><tp:taxon-name><tp:taxon-name-part taxon-name-part-type="genus" reg="Tobochares">Tobochares</tp:taxon-name-part></tp:taxon-name></italic> Short &amp; García, 2007 (<tp:taxon-name><tp:taxon-name-part taxon-name-part-type="order">Coleoptera</tp:taxon-name-part></tp:taxon-name>, <tp:taxon-name><tp:taxon-name-part taxon-name-part-type="family">Hydrophilidae</tp:taxon-name-part></tp:taxon-name>, <tp:taxon-name><tp:taxon-name-part taxon-name-part-type="subfamily">Acidocerinae</tp:taxon-name-part></tp:taxon-name>)</article-title><source>Zookeys</source><day>21</day><month>4</month><year>2017</year><volume>2017</volume><issue>669</issue><fpage>113</fpage><lpage>146</lpage><pub-id pub-id-type="doi">10.3897/zookeys.669.11773</pub-id></mixed-citation></tp:treatment-meta><tp:nomenclature><tp:taxon-name>
              <tp:taxon-name-part taxon-name-part-type="genus" reg="Tobochares">Tobochares</tp:taxon-name-part>
              <tp:taxon-name-part taxon-name-part-type="species" reg="sulcatus">sulcatus</tp:taxon-name-part>
            </tp:taxon-name><tp:taxon-authority>Short &amp; García, 2007</tp:taxon-authority><xref ref-type="fig" rid="F2">Figs 2A</xref><xref ref-type="fig" rid="F5">, 5E–F</xref><xref ref-type="fig" rid="F8">, 8C</xref><xref ref-type="fig" rid="F11">, 11F</xref><xref ref-type="fig" rid="F14">, 14B</xref><xref ref-type="fig" rid="F15">, 15</xref><xref ref-type="fig" rid="F18">, 18A–B</xref><tp:nomenclature-citation-list><tp:nomenclature-citation><tp:taxon-name>
                  <tp:taxon-name-part taxon-name-part-type="genus" reg="Tobochares">Tobochares</tp:taxon-name-part> <tp:taxon-name-part taxon-name-part-type="species" reg="sulcatus">sulcatus</tp:taxon-name-part></tp:taxon-name><comment>Short &amp; García, 2007: 4.</comment></tp:nomenclature-citation></tp:nomenclature-citation-list></tp:nomenclature><tp:treatment-sec sec-type="material" id="SECID0EOJBI"><title>Material examined</title><p>
              <bold>(100). VENEZUELA: Amazonas</bold>: Tobogan de la Selva, 14.i.2009, leg. Short, García, Miller &amp; Joly, wet rock covered with detritus, VZ09-0114-01F (50 exs., <named-content xmlns:xlink="http://www.w3.org/1999/xlink" content-type="dwc:institutional_code" xlink:type="simple">SEMC</named-content>, <named-content xmlns:xlink="http://www.w3.org/1999/xlink" content-type="dwc:institutional_code" xlink:type="simple">MIZA</named-content>, <named-content xmlns:xlink="http://www.w3.org/1999/xlink" content-type="dwc:institutional_code" xlink:type="simple">MALUZ</named-content>; includes DNA vouchers SLE0035, SLE1027); same locality but 14.i.2009, leg. Short &amp; Miller, partly shaded wet rock with algae, VZ09-0114-01G (2 exs., <named-content xmlns:xlink="http://www.w3.org/1999/xlink" content-type="dwc:institutional_code" xlink:type="simple">SEMC</named-content>); same locality but 5.i.2006, leg. Short, wet rock with leaves, AS-06-011e (2 exs., <named-content xmlns:xlink="http://www.w3.org/1999/xlink" content-type="dwc:institutional_code" xlink:type="simple">SEMC</named-content> includes DNA voucher SLE1037); same locality but 5.i.2006, leg. Short, pools in rock with sand, AS-06-011c (12 exs., <named-content xmlns:xlink="http://www.w3.org/1999/xlink" content-type="dwc:institutional_code" xlink:type="simple">SEMC</named-content>); same locality but 16.xi.1987, leg. Spangler &amp; Faitoute, Colln. #7 (1 ex., <named-content xmlns:xlink="http://www.w3.org/1999/xlink" content-type="dwc:institutional_code" xlink:type="simple">USNM</named-content>); same locality but 26.i.1989, leg. Spangler, Faitoute, &amp; Barr, seep at upper shelter (21, <named-content xmlns:xlink="http://www.w3.org/1999/xlink" content-type="dwc:institutional_code" xlink:type="simple">USNM</named-content>); ca. 15 km S. Puerto Ayacucho, 13.ix.2007, leg. Short, AS-07-009a (3 exs., <named-content xmlns:xlink="http://www.w3.org/1999/xlink" content-type="dwc:institutional_code" xlink:type="simple">SEMC</named-content>); nr. Iboruwa, “Tobogancito”, 13.i.2009, leg. Short et al., VZ09-0113-02X (1 ex., <named-content xmlns:xlink="http://www.w3.org/1999/xlink" content-type="dwc:institutional_code" xlink:type="simple">SEMC</named-content>); nr. Hotel Nacamtur, 14.ix.2007, leg. Short, isolated rock seep with algae, AS-07-013x (1 ex., <named-content xmlns:xlink="http://www.w3.org/1999/xlink" content-type="dwc:institutional_code" xlink:type="simple">SEMC</named-content>). <bold>Bolivar</bold>: Los Pijiguaos, seeps and stream on outcrop at night, 9.vii.2010, leg. Short et al., VZ10-0709-03A (2 exs., <named-content xmlns:xlink="http://www.w3.org/1999/xlink" content-type="dwc:institutional_code" xlink:type="simple">SEMC</named-content>; includes one specimen on SEM stub and DNA voucher SLE1035); ca. 15 km N. Los Pijiguaos, 17.ix.2007, leg. Short &amp; García, outcrop seepage, AS-07-016 (4 exs., <named-content xmlns:xlink="http://www.w3.org/1999/xlink" content-type="dwc:institutional_code" xlink:type="simple">SEMC</named-content>); ca. 25 km E El Burro, 13.i.2009, leg. Short et al., rocky morichal, VZ09-0113-01X (1 ex., <named-content xmlns:xlink="http://www.w3.org/1999/xlink" content-type="dwc:institutional_code" xlink:type="simple">SEMC</named-content>).</p><fig id="F12" position="float" orientation="portrait"><label>Figure 12.</label><caption><p>Metafemora (ventral view) of <italic><tp:taxon-name><tp:taxon-name-part taxon-name-part-type="genus" reg="Tobochares">Tobochares</tp:taxon-name-part></tp:taxon-name></italic> spp. <bold>A</bold> <italic><tp:taxon-name><tp:taxon-name-part taxon-name-part-type="genus" reg="Tobochares">T.</tp:taxon-name-part> <tp:taxon-name-part taxon-name-part-type="species" reg="kasikasima">kasikasima</tp:taxon-name-part></tp:taxon-name></italic> <bold>B</bold> <italic><tp:taxon-name><tp:taxon-name-part taxon-name-part-type="genus" reg="Tobochares">T.</tp:taxon-name-part> <tp:taxon-name-part taxon-name-part-type="species" reg="sipaliwini">sipaliwini</tp:taxon-name-part></tp:taxon-name></italic> <bold>C</bold> <italic><tp:taxon-name><tp:taxon-name-part taxon-name-part-type="genus" reg="Tobochares">T.</tp:taxon-name-part> <tp:taxon-name-part taxon-name-part-type="species" reg="pallidus">pallidus</tp:taxon-name-part></tp:taxon-name></italic> sp. n. <bold>D</bold> <italic><tp:taxon-name><tp:taxon-name-part taxon-name-part-type="genus" reg="Tobochares">T.</tp:taxon-name-part> <tp:taxon-name-part taxon-name-part-type="species" reg="canthus">canthus</tp:taxon-name-part></tp:taxon-name></italic> sp. n. <bold>E</bold> <italic><tp:taxon-name><tp:taxon-name-part taxon-name-part-type="genus" reg="Tobochares">T.</tp:taxon-name-part> <tp:taxon-name-part taxon-name-part-type="species" reg="canaliculatus">canaliculatus</tp:taxon-name-part></tp:taxon-name></italic> sp. n. <bold>F</bold> <italic><tp:taxon-name><tp:taxon-name-part taxon-name-part-type="genus" reg="Tobochares">T.</tp:taxon-name-part> <tp:taxon-name-part taxon-name-part-type="species" reg="striatus">striatus</tp:taxon-name-part></tp:taxon-name></italic>. Scale bars = 0.1 mm.</p></caption><graphic xmlns:xlink="http://www.w3.org/1999/xlink" xlink:href="zookeys-669-113-g012.jpg" position="float" orientation="portrait" xlink:type="simple" id="oo_132801.jpg"/></fig></tp:treatment-sec><tp:treatment-sec sec-type="Differential diagnosis" id="SECID0EAPBI"><title>Differential diagnosis.</title><p>The dark brown coloration and deep elytral grooves, which are impressed along their entire length (Fig. <xref ref-type="fig" rid="F2">2A</xref>), separate this species from most other <italic><tp:taxon-name><tp:taxon-name-part taxon-name-part-type="genus" reg="Tobochares">Tobochares</tp:taxon-name-part></tp:taxon-name></italic>, including <italic><tp:taxon-name><tp:taxon-name-part taxon-name-part-type="genus" reg="Tobochares">T.</tp:taxon-name-part> <tp:taxon-name-part taxon-name-part-type="species" reg="canaliculatus">canaliculatus</tp:taxon-name-part></tp:taxon-name></italic>, which also has deep grooves but is much paler and has a differently shaped aedeagus. Other congeners with impressed elytral grooves either have them only impressed on the posterior half of the elytra (e.g. <italic><tp:taxon-name><tp:taxon-name-part taxon-name-part-type="genus" reg="Tobochares">T.</tp:taxon-name-part> <tp:taxon-name-part taxon-name-part-type="species" reg="kasikasima">kasikasima</tp:taxon-name-part></tp:taxon-name></italic>) or have very large serial punctures in those grooves (e.g. <italic><tp:taxon-name><tp:taxon-name-part taxon-name-part-type="genus" reg="Tobochares">T.</tp:taxon-name-part> <tp:taxon-name-part taxon-name-part-type="species" reg="striatus">striatus</tp:taxon-name-part></tp:taxon-name></italic>, <italic><tp:taxon-name><tp:taxon-name-part taxon-name-part-type="genus" reg="Tobochares">T.</tp:taxon-name-part> <tp:taxon-name-part taxon-name-part-type="species" reg="kusad">kusad</tp:taxon-name-part></tp:taxon-name></italic>), while the serial punctures themselves are minute to almost appearing absent in <italic><tp:taxon-name><tp:taxon-name-part taxon-name-part-type="genus" reg="Tobochares">T.</tp:taxon-name-part> <tp:taxon-name-part taxon-name-part-type="species" reg="sulcatus">sulcatus</tp:taxon-name-part></tp:taxon-name></italic> (Fig. <xref ref-type="fig" rid="F11">11F</xref>).</p></tp:treatment-sec><tp:treatment-sec sec-type="description" id="SECID0EMRBI"><title>Description.</title><p>
              <bold><italic>Size and form</italic></bold>: Body length 1.8–2.2 mm. Body elongate oval, moderately dorsoventrally compressed. <bold><italic>Color and punctation</italic>.</bold> Dorsum of head very dark brown to black, anterolateral margins of clypeus with paler preocular patches (Fig. <xref ref-type="fig" rid="F5">5E–F</xref>); <!--PageBreak-->maxillary palps distinctly pale, with the apex of palpomere 4 darker (Fig. <xref ref-type="fig" rid="F8">8C</xref>). Pronotum brown to very dark brown with the lateral margins appearing slightly paler; elytra brown to very dark brown, slightly paler at lateral margins and posteriorly. <!--PageBreak--><!--PageBreak-->Meso- and metathoracic ventrites and abdominal ventrites very dark brown (nearly black), with prosternum slightly paler; epipleura, legs, labial palps, and antennae distinctly paler, with antennal club slightly darker than proximal antennal segments. Ground punctation on head, pronotum and elytra moderately fine. <bold><italic>Head</italic>.</bold> Eyes measuring ~100µm anteroposteriorly, continuous with outline of head, emarginate at lateral margin, narrowing to half to slightly more than half the width (Fig. <xref ref-type="fig" rid="F5">5E–F</xref>). <bold><italic>Thorax</italic>.</bold> Elytra with ten rows of serial punctures which are depressed into deep, smooth grooves running the full length of the elytra. Metafemora mostly glabrous on ventral face, with narrow band of pubescence along proximal third of anterior margin. Elevation of mesoventrite forming a low transverse carina, not quite elevated to the same plane as the ventral surface of the mesocoxae. Metaventrite with distinct median ovoid glabrous area that is more than half of the total metaventrite length, and about half as wide as it is long. <bold><italic>Abdomen</italic>.</bold> Abdominal ventrites uniformly and very densely pubescent, with small spicules interspersed amongst the setae (e.g. Fig. <xref ref-type="fig" rid="F13">13A</xref>). Aedeagus (Fig. <xref ref-type="fig" rid="F14">14B</xref>) with parameres about as wide as median lobe basally, parallel sided in basal half, then strongly narrowing in apical third; apex of parameres then broadly expanded and bluntly rounded. Median lobe gradually tapering to a bluntly rounded apex, which slightly extends beyond the apex of the parameres; gonopore situated distinctly below the apex of the median lobe.</p><fig id="F13" position="float" orientation="portrait"><label>Figure 13.</label><caption><p>Abdominal ventrites of <italic><tp:taxon-name><tp:taxon-name-part taxon-name-part-type="genus" reg="Tobochares">Tobochares</tp:taxon-name-part></tp:taxon-name></italic> spp. <bold>A</bold> <italic><tp:taxon-name><tp:taxon-name-part taxon-name-part-type="genus" reg="Tobochares">T.</tp:taxon-name-part> <tp:taxon-name-part taxon-name-part-type="species" reg="kasikasima">kasikasima</tp:taxon-name-part></tp:taxon-name></italic> <bold>B</bold> <italic><tp:taxon-name><tp:taxon-name-part taxon-name-part-type="genus" reg="Tobochares">T.</tp:taxon-name-part> <tp:taxon-name-part taxon-name-part-type="species" reg="canthus">canthus</tp:taxon-name-part></tp:taxon-name></italic> sp. n.</p></caption><graphic xmlns:xlink="http://www.w3.org/1999/xlink" xlink:href="zookeys-669-113-g013.jpg" position="float" orientation="portrait" xlink:type="simple" id="oo_132802.jpg"/></fig></tp:treatment-sec><tp:treatment-sec sec-type="distribution" id="SECID0EOUBI"><title>Distribution.</title><p>Known from a series of localities along the northwestern edge of the Guiana Shield in Venezuela (Fig. <xref ref-type="fig" rid="F15">15</xref>), though the vast majority of material has been collected at Tobogan de la Selva.</p></tp:treatment-sec><tp:treatment-sec sec-type="biology" id="SECID0EYUBI"><title>Biology.</title><p>
              <italic><tp:taxon-name><tp:taxon-name-part taxon-name-part-type="genus" reg="Tobochares">Tobochares</tp:taxon-name-part> <tp:taxon-name-part taxon-name-part-type="species" reg="sulcatus">sulcatus</tp:taxon-name-part></tp:taxon-name></italic> occurs on wet rocks with fallen leaves and other detritus along stream corridors (Fig. <xref ref-type="fig" rid="F18">18A–B</xref>). A handful of specimens have been collected from more isolated seepages, but these seem incidental compared to the long series—some in the hundreds—that have been found at the type locality Tobogan de la Selva. See <xref ref-type="bibr" rid="B9">Short and García (2007)</xref> for additional habitat details and images.</p></tp:treatment-sec><tp:treatment-sec><!--Section generated to contain objects referenced in tp:taxon-treatment.--><fig id="F2" position="float" orientation="portrait"><label>Figure 2.</label><caption><p>Dorsal and lateral habitus of <italic><tp:taxon-name><tp:taxon-name-part taxon-name-part-type="genus" reg="Tobochares">Tobochares</tp:taxon-name-part></tp:taxon-name></italic> spp. <bold>A</bold> <italic><tp:taxon-name><tp:taxon-name-part taxon-name-part-type="genus" reg="Tobochares">T.</tp:taxon-name-part> <tp:taxon-name-part taxon-name-part-type="species" reg="sulcatus">sulcatus</tp:taxon-name-part></tp:taxon-name></italic> <bold>B</bold> <italic><tp:taxon-name><tp:taxon-name-part taxon-name-part-type="genus" reg="Tobochares">T.</tp:taxon-name-part> <tp:taxon-name-part taxon-name-part-type="species" reg="striatus">striatus</tp:taxon-name-part></tp:taxon-name></italic> <bold>C</bold> <italic><tp:taxon-name><tp:taxon-name-part taxon-name-part-type="genus" reg="Tobochares">T.</tp:taxon-name-part> <tp:taxon-name-part taxon-name-part-type="species" reg="sipaliwini">sipaliwini</tp:taxon-name-part></tp:taxon-name></italic> <bold>D</bold> <italic><tp:taxon-name><tp:taxon-name-part taxon-name-part-type="genus" reg="Tobochares">T.</tp:taxon-name-part> <tp:taxon-name-part taxon-name-part-type="species" reg="kusad">kusad</tp:taxon-name-part></tp:taxon-name></italic> sp. n.</p></caption><graphic xmlns:xlink="http://www.w3.org/1999/xlink" xlink:href="zookeys-669-113-g002.jpg" position="float" orientation="portrait" xlink:type="simple" id="oo_132774.jpg"/></fig><fig id="F5" position="float" orientation="portrait"><label>Figure 5.</label><caption><p>Front and lateral view of heads of <italic><tp:taxon-name><tp:taxon-name-part taxon-name-part-type="genus" reg="Tobochares">Tobochares</tp:taxon-name-part></tp:taxon-name></italic> spp. <bold>A–B</bold> <italic><tp:taxon-name><tp:taxon-name-part taxon-name-part-type="genus" reg="Tobochares">T.</tp:taxon-name-part> <tp:taxon-name-part taxon-name-part-type="species" reg="kusad">kusad</tp:taxon-name-part></tp:taxon-name></italic> sp. n. <bold>C–D</bold> <italic><tp:taxon-name><tp:taxon-name-part taxon-name-part-type="genus" reg="Tobochares">T.</tp:taxon-name-part> <tp:taxon-name-part taxon-name-part-type="species" reg="striatus">striatus</tp:taxon-name-part></tp:taxon-name></italic> <bold>E–F</bold> <italic><tp:taxon-name><tp:taxon-name-part taxon-name-part-type="genus" reg="Tobochares">T.</tp:taxon-name-part> <tp:taxon-name-part taxon-name-part-type="species" reg="sulcatus">sulcatus</tp:taxon-name-part></tp:taxon-name></italic>.</p></caption><graphic xmlns:xlink="http://www.w3.org/1999/xlink" xlink:href="zookeys-669-113-g005.jpg" position="float" orientation="portrait" xlink:type="simple" id="oo_132781.jpg"/></fig><fig id="F8" position="float" orientation="portrait"><label>Figure 8.</label><caption><p>Ventral view of heads of <italic><tp:taxon-name><tp:taxon-name-part taxon-name-part-type="genus" reg="Tobochares">Tobochares</tp:taxon-name-part></tp:taxon-name></italic> spp. <bold>A</bold> <italic><tp:taxon-name><tp:taxon-name-part taxon-name-part-type="genus" reg="Tobochares">T.</tp:taxon-name-part> <tp:taxon-name-part taxon-name-part-type="species" reg="kusad">kusad</tp:taxon-name-part></tp:taxon-name></italic> sp. n. <bold>B</bold> <italic><tp:taxon-name><tp:taxon-name-part taxon-name-part-type="genus" reg="Tobochares">T.</tp:taxon-name-part> <tp:taxon-name-part taxon-name-part-type="species" reg="striatus">striatus</tp:taxon-name-part></tp:taxon-name></italic> <bold>C</bold> <italic><tp:taxon-name><tp:taxon-name-part taxon-name-part-type="genus" reg="Tobochares">T.</tp:taxon-name-part> <tp:taxon-name-part taxon-name-part-type="species" reg="sulcatus">sulcatus</tp:taxon-name-part></tp:taxon-name></italic> <bold>D</bold> <italic><tp:taxon-name><tp:taxon-name-part taxon-name-part-type="genus" reg="Tobochares">T.</tp:taxon-name-part> <tp:taxon-name-part taxon-name-part-type="species" reg="canaliculatus">canaliculatus</tp:taxon-name-part></tp:taxon-name></italic> sp. n.</p></caption><graphic xmlns:xlink="http://www.w3.org/1999/xlink" xlink:href="zookeys-669-113-g008.jpg" position="float" orientation="portrait" xlink:type="simple" id="oo_132796.jpg"/></fig><fig id="F11" position="float" orientation="portrait"><label>Figure 11.</label><caption><p>Elytra of <italic><tp:taxon-name><tp:taxon-name-part taxon-name-part-type="genus" reg="Tobochares">Tobochares</tp:taxon-name-part></tp:taxon-name></italic> spp. <bold>A</bold> <italic><tp:taxon-name><tp:taxon-name-part taxon-name-part-type="genus" reg="Tobochares">T.</tp:taxon-name-part> <tp:taxon-name-part taxon-name-part-type="species" reg="sipaliwini">sipaliwini</tp:taxon-name-part></tp:taxon-name></italic> <bold>B</bold> <italic><tp:taxon-name><tp:taxon-name-part taxon-name-part-type="genus" reg="Tobochares">T.</tp:taxon-name-part> <tp:taxon-name-part taxon-name-part-type="species" reg="kasikasima">kasikasima</tp:taxon-name-part></tp:taxon-name></italic> <bold>C</bold> <italic><tp:taxon-name><tp:taxon-name-part taxon-name-part-type="genus" reg="Tobochares">T.</tp:taxon-name-part> <tp:taxon-name-part taxon-name-part-type="species" reg="striatus">striatus</tp:taxon-name-part></tp:taxon-name></italic> <bold>D</bold> <italic><tp:taxon-name><tp:taxon-name-part taxon-name-part-type="genus" reg="Tobochares">T.</tp:taxon-name-part> <tp:taxon-name-part taxon-name-part-type="species" reg="pallidus">pallidus</tp:taxon-name-part></tp:taxon-name></italic> sp. n. <bold>E</bold> <italic><tp:taxon-name><tp:taxon-name-part taxon-name-part-type="genus" reg="Tobochares">T.</tp:taxon-name-part> <tp:taxon-name-part taxon-name-part-type="species" reg="canaliculatus">canaliculatus</tp:taxon-name-part></tp:taxon-name></italic> sp. n. <bold>F</bold> <italic><tp:taxon-name><tp:taxon-name-part taxon-name-part-type="genus" reg="Tobochares">T.</tp:taxon-name-part> <tp:taxon-name-part taxon-name-part-type="species" reg="sulcatus">sulcatus</tp:taxon-name-part></tp:taxon-name></italic>.</p></caption><graphic xmlns:xlink="http://www.w3.org/1999/xlink" xlink:href="zookeys-669-113-g011.jpg" position="float" orientation="portrait" xlink:type="simple" id="oo_132800.jpg"/></fig><fig id="F14" position="float" orientation="portrait"><label>Figure 14.</label><caption><p>Aedeagi (ventral view) of <italic><tp:taxon-name><tp:taxon-name-part taxon-name-part-type="genus" reg="Tobochares">Tobochares</tp:taxon-name-part></tp:taxon-name></italic> spp. <bold>A</bold> <italic><tp:taxon-name><tp:taxon-name-part taxon-name-part-type="genus" reg="Tobochares">T.</tp:taxon-name-part> <tp:taxon-name-part taxon-name-part-type="species" reg="kusad">kusad</tp:taxon-name-part></tp:taxon-name></italic> sp. n. <bold>B</bold> <italic><tp:taxon-name><tp:taxon-name-part taxon-name-part-type="genus" reg="Tobochares">T.</tp:taxon-name-part> <tp:taxon-name-part taxon-name-part-type="species" reg="sulcatus">sulcatus</tp:taxon-name-part></tp:taxon-name></italic> <bold>C</bold> <italic><tp:taxon-name><tp:taxon-name-part taxon-name-part-type="genus" reg="Tobochares">T.</tp:taxon-name-part> <tp:taxon-name-part taxon-name-part-type="species" reg="sipaliwini">sipaliwini</tp:taxon-name-part></tp:taxon-name></italic> <bold>D</bold> <italic><tp:taxon-name><tp:taxon-name-part taxon-name-part-type="genus" reg="Tobochares">T.</tp:taxon-name-part> <tp:taxon-name-part taxon-name-part-type="species" reg="striatus">striatus</tp:taxon-name-part></tp:taxon-name></italic> <bold>E</bold> <italic><tp:taxon-name><tp:taxon-name-part taxon-name-part-type="genus" reg="Tobochares">T.</tp:taxon-name-part> <tp:taxon-name-part taxon-name-part-type="species" reg="kasikasima">kasikasima</tp:taxon-name-part></tp:taxon-name></italic> <bold>F</bold> <italic><tp:taxon-name><tp:taxon-name-part taxon-name-part-type="genus" reg="Tobochares">T.</tp:taxon-name-part> <tp:taxon-name-part taxon-name-part-type="species" reg="pallidus">pallidus</tp:taxon-name-part></tp:taxon-name></italic> sp. n. <bold>G</bold> <italic><tp:taxon-name><tp:taxon-name-part taxon-name-part-type="genus" reg="Tobochares">T.</tp:taxon-name-part> <tp:taxon-name-part taxon-name-part-type="species" reg="canaliculatus">canaliculatus</tp:taxon-name-part></tp:taxon-name></italic> sp. n. <bold>H</bold> <italic><tp:taxon-name><tp:taxon-name-part taxon-name-part-type="genus" reg="Tobochares">T.</tp:taxon-name-part> <tp:taxon-name-part taxon-name-part-type="species" reg="canthus">canthus</tp:taxon-name-part></tp:taxon-name></italic> sp. n. <bold>I</bold> <italic><tp:taxon-name><tp:taxon-name-part taxon-name-part-type="genus" reg="Tobochares">T.</tp:taxon-name-part> <tp:taxon-name-part taxon-name-part-type="species" reg="emarginatus">emarginatus</tp:taxon-name-part></tp:taxon-name></italic> sp. n.</p></caption><graphic xmlns:xlink="http://www.w3.org/1999/xlink" xlink:href="zookeys-669-113-g014.jpg" position="float" orientation="portrait" xlink:type="simple" id="oo_132803.jpg"/></fig><fig id="F15" position="float" orientation="portrait"><label>Figure 15.</label><caption><p>Distribution of <italic><tp:taxon-name><tp:taxon-name-part taxon-name-part-type="genus" reg="Tobochares">Tobochares</tp:taxon-name-part></tp:taxon-name></italic> spp.</p></caption><graphic xmlns:xlink="http://www.w3.org/1999/xlink" xlink:href="zookeys-669-113-g015.jpg" position="float" orientation="portrait" xlink:type="simple" id="oo_132804.jpg"/></fig><fig id="F18" position="float" orientation="portrait"><label>Figure 18.</label><caption><p>Habitat of <italic><tp:taxon-name><tp:taxon-name-part taxon-name-part-type="genus" reg="Tobochares">Tobochares</tp:taxon-name-part></tp:taxon-name></italic> spp. in Venezuela. <bold>A–B</bold> Tobogan de la Selva, upstream, collecting event AS-08-080b, type locality for <italic><tp:taxon-name><tp:taxon-name-part taxon-name-part-type="genus" reg="Tobochares">T.</tp:taxon-name-part> <tp:taxon-name-part taxon-name-part-type="species" reg="canaliculatus">canaliculatus</tp:taxon-name-part></tp:taxon-name></italic> sp. n., <italic><tp:taxon-name><tp:taxon-name-part taxon-name-part-type="genus" reg="Tobochares">T.</tp:taxon-name-part> <tp:taxon-name-part taxon-name-part-type="species" reg="sulcatus">sulcatus</tp:taxon-name-part></tp:taxon-name></italic>, <italic><tp:taxon-name><tp:taxon-name-part taxon-name-part-type="genus" reg="Tobochares">T.</tp:taxon-name-part> <tp:taxon-name-part taxon-name-part-type="species" reg="canthus">canthus</tp:taxon-name-part></tp:taxon-name></italic> sp. n., and <italic><tp:taxon-name><tp:taxon-name-part taxon-name-part-type="genus" reg="Tobochares">T.</tp:taxon-name-part> <tp:taxon-name-part taxon-name-part-type="species" reg="pallidus">pallidus</tp:taxon-name-part></tp:taxon-name></italic> sp. n. <bold>C</bold> Tobogan de la Selva, collecting event VZ09-0114-01D <bold>D</bold> Outcrop near Pijiguaos, collecting event VZ10-0708-01B, habitat of <italic><tp:taxon-name><tp:taxon-name-part taxon-name-part-type="genus" reg="Tobochares">T.</tp:taxon-name-part> <tp:taxon-name-part taxon-name-part-type="species" reg="pallidus">pallidus</tp:taxon-name-part></tp:taxon-name></italic> sp. n. <bold>E–F</bold> Rock outcrop near Pijiguaos, collecting event VZ10-0709-01B, habitat of <italic><tp:taxon-name><tp:taxon-name-part taxon-name-part-type="genus" reg="Tobochares">T.</tp:taxon-name-part> <tp:taxon-name-part taxon-name-part-type="species" reg="pallidus">pallidus</tp:taxon-name-part></tp:taxon-name></italic> sp. n. Red arrows point to example microhabitats where specimens were collected.</p></caption><graphic xmlns:xlink="http://www.w3.org/1999/xlink" xlink:href="zookeys-669-113-g018.jpg" position="float" orientation="portrait" xlink:type="simple" id="oo_132807.jpg"/></fig></tp:treatment-sec><ref-list><ref id="B9"><mixed-citation xmlns:xlink="http://www.w3.org/1999/xlink" xlink:type="simple">
          <person-group><name name-style="western"><surname>Short</surname><given-names>AEZ</given-names></name><name name-style="western"><surname>García</surname><given-names>M</given-names></name></person-group> (<year>2007</year>) <article-title><italic><tp:taxon-name><tp:taxon-name-part taxon-name-part-type="genus">Tobochares</tp:taxon-name-part> <tp:taxon-name-part taxon-name-part-type="species">sulcatus</tp:taxon-name-part></tp:taxon-name></italic>, a new genus and species of water scavenger beetle from Amazonas State, Venezuela (<tp:taxon-name><tp:taxon-name-part taxon-name-part-type="order">Coleoptera</tp:taxon-name-part></tp:taxon-name>: <tp:taxon-name><tp:taxon-name-part taxon-name-part-type="family">Hydrophilidae</tp:taxon-name-part></tp:taxon-name>).</article-title> <source>Aquatic Insects</source> <volume>29</volume>: <fpage>1</fpage>–<lpage>7</lpage>.</mixed-citation></ref></ref-list></tp:taxon-treatment>
